# Supplementary material for: Lung Inflammation Predictors in Combined Immune Checkpoint-Inhibitor and Radiation Therapy—Proof-of-Concept Animal Study
Source: Biomedicines. 2022 May 19;10(5):1173. doi: 10.3390/biomedicines10051173 (PMC9138533; doi:10.3390/biomedicines10051173)
Supplement: Supplementary file 1 [file biomedicines-10-01173-s001.zip]

Archive with 1 entries (1 files):
- biomedicines-1705419-supplementary.pdf
